# Supplementary material for: Investigation of MO Adsorption Kinetics and Photocatalytic Degradation Utilizing Hollow Fibers of Cu-CuO/TiO2 Nanocomposite
Source: Materials (Basel). 2024 Sep 23;17(18):4663. doi: 10.3390/ma17184663 (PMC11434048; doi:10.3390/ma17184663)
Supplement: Supplementary file 1 [file materials-17-04663-s001.zip]

Archive with 1 entries (1 files):
- materials-3187962-supplementary.pdf
